# Supplementary material for: The distribution and evolution of Arabidopsis thaliana cis natural antisense transcripts
Source: BMC Genomics. 2015 Jun 9;16(1):444. doi: 10.1186/s12864-015-1587-0 (PMC4467840; doi:10.1186/s12864-015-1587-0)
Supplement: Additional file 2: — List of TAIR cis-NATs with significant NOLP sequence conservation. [file 12864_2015_1587_MOESM2_ESM.xlsx]

## Sheet: Sheet1
cis-NAT	Type	scale†	lnratio†	p-value†	scale	lnratio	p-value	Gene #1	scale	lnratio	p-value	Gene #2	scale	lnratio	p-value	P-values for predicted RNA structures	Details of predicted RNA structures
AT5G66558	2	0.51618	38.3488	0				AT5G66560	0.54832	435.57	0
AT5G60022	2	0.54122	126.577	0				AT5G60020	0.34993	967.986	0
AT5G54569	4	0.7272	13.7846	0				AT5G54570	0.52497	449.942	0
AT5G49152	4	0.85516	6.9333	0.0001	0.66886	4.10138	0.00209	AT5G49150	0.55835	538.065	0
AT5G40348	4	0.80228	3.24158	0.00545				AT5G40350	1	0	1
AT5G18255	1	0.86576	6.4091	0.00017				AT5G18260	0.84302	29.7509	0					0.98	Locus 44: 2 RNA structures in cis-NAT's direction in non-overlapping segment; strong probability
AT5G18245	4	0.56217	285.633	0				AT5G18240	0.56102	313.667	0					0.92	Locus 43: 1 RNA structure in cis-NAT's direction (exon) in non-overlapping segment, 1 RNA structure in gene's direction in non-overlapping segment; both structures overlap partially
AT5G15845	1	0.82623	48.3964	0				AT5G15850	0.5265	251.375	0
AT5G15022	1	0.90619	2.20952	0.01777				AT5G15030	1	0	1					1	Locus 38: 1 RNA structure in cis-NAT's direction in most of non-overlapping segment ; overlaps partially with gene (3' UTR); strong probability, 1 RNA structure in gene's direction in most of non-overlapping segment; overlaps with gene (3'UTR); both structures overlap with each other 100%
AT5G03668	2	0.2652	24.4189	0				AT5G03670	0.58534	368.424	0
AT5G01215	2	0.87056	1.41539	0.04624				AT5G01210	0.4592	470.714	0
AT4G38215	2	0.7389	4.13918	0.00201				AT4G38210	0.39872	384.25	0
AT4G37895	2	0.65558	8.38359	2e-05				AT4G37890	0.50895	475.785	0
AT4G28652	2	0.30926	25.7736	0				AT4G28650	0.42619	1043.45	0
AT4G26795	4	0.76758	10.8321	0				AT4G26790	0.62972	189.582	0
AT4G26488	4	0.63404	5.42648	0.00049	0.40785	57.2282	0	AT4G26490	0.45129	268.756	0
AT4G25719	1	0	2.9529	0.00755				AT4G25720	0.79479	75.2744	0
AT4G17098	1	0.8313	18.481	0				AT4G17100	0.6932	183.446	0
AT3G63445	2	0.48768	286.072	0				AT3G63440	0.59965	246.544	0
AT3G59068	1	0.64822	1.55705	0.03881				AT3G59070	0.91064	7.45169	6e-05
AT3G52535	1	0.83952	2.00415	0.02264				AT3G52540	0.6198	106.949	0					0.65, 0.59	Locus 20: 1 RNA structure in cis-NAT's direction in non-overlapping segment, Locus 23: 1 RNA structure in gene's direction in non-overlapping segment
AT3G52072	4	0.68728	2.48849	0.01284	0.89934	4.09384	0.00211	AT3G52070	0.56348	106.57	0					0.85	Locus 19: 1 RNA structure in cis-NAT's direction in non-overlapping segment
AT3G51075	2	0.60115	27.6937	0				AT3G51070	0.48216	714.226	0
AT3G05932	4	0.50762	10.0782	0				AT3G05930	0.62382	108.543	0
AT3G05905	4	0.47662	43.0123	0				AT3G05900	0.57702	318.453	0					0.65	Locus 16: 1 RNA structure in cis-NAT's direction in non-overlapping segment
AT2G47895	1	0.76234	18.9606	0				AT2G47900	0.6013	277.202	0
AT2G46572	1	0.61378	3.53226	0.00393				AT2G46570	0.37974	750.086	0
AT2G44255	2	0.55692	12.4021	0				AT2G44260	0.50369	403.19	0
AT2G42365	5	0.89668	8.3717	2e-05				AT2G42360	0.61361	111.662	0	AT2G42370	0.5398	192.65	0
AT2G37362	2	0.72569	2.34142	0.01523				AT2G37360	0.45861	627.089	0
AT2G35859	2	0.73604	19.5049	0				AT2G35860	0.46943	536.234	0
AT2G35637	2	0.67385	9.9177	0				AT2G35640	0.6912	58.6818	0
AT2G26692	2	0.86261	3.23038	0.00551				AT2G26690	0.72875	177.427	0
AT2G19582	2	0.63178	6.94046	0.0001				AT2G19580	0.8152	54.6761	0
AT2G18917	5	0.81302	3.44446	0.00434				AT2G18920	0.41234	0.47872	0.16392	AT2G18915	0.61862	266.477	0
AT2G16245	1	0.33715	1.65649	0.03437				AT2G16250	0.61102	324.012	0
AT2G04852	1	0.79344	4.66835	0.00112				AT2G04850	0.50503	271.053	0
AT1G71528	4	0.17426	2.88291	0.00817				AT1G71530	0.58547	400.215	0					0.95	Locus 10: 1 RNA structure in cis-NAT's direction overlapping gene; strong probability
AT1G69587	4	0.5974	269.081	0				AT1G69588	0.50649	173.676	0					0.64	Locus 8: 1 RNA structure in cis-NAT's direction in non-overlapping segment
AT1G67792	2	0.77507	2.66516	0.01048				AT1G67790	0.56492	244.056	0
AT1G60525	4	0.68175	9.66804	1e-05				AT1G60530	1	0	1
AT1G60505	4*	0.88528	1.46224	0.04362	0.64942	7.51389	5e-05	AT1G60510	0.71335	123.629	0
AT1G56612	1	0.63293	1.51711	0.04076				AT1G56610	1	0	1
AT1G56242	2	0.70353	5.00206	0.00078				AT1G56240	0.68808	45.6013	0					0.73	Locus 6: 1 RNA structure in gene's direction BUT in most of cis-NAT's non-overlapping segment; a small part overlaps with the gene (5' UTR)
AT1G33415	5	0.33956	27.555	0				AT1G33420	0.49996	370.934	0	AT1G33430	0.61628	162.437	0
AT1G30282	2	0.77287	2.98769	0.00725				AT1G30280	0.56957	283.978	0
AT1G29785	1	0.84817	19.6843	0				AT1G29780	0.43265	188.479	0					0.88	Locus 5: 1 RNA structure in gene's direction BUT in cis-NAT's non-overlapping segment
AT1G28685	2	0.87738	1.94185	0.02438				AT1G28680	0.50263	372.398	0
AT1G26218	5	0.83464	1.37762	0.04847	0.6718	29.5531	0	AT1G26220	0.51011	144.656	0	AT1G26230	0.67393	318.051	0
AT1G26208	4	0.49622	177.945	0	0.37671	140.571	0	AT1G26210	0.37273	401.072	0					0.65	Locus 4: 1 RNA structure in gene's direction BUT in cis-NAT's non-overlapping segment
AT1G20515	4	0.71307	14.4613	0				AT1G20520	0.39172	148.643	0
AT1G18415	2	0.77184	7.38851	6e-05				AT1G18420	0.53934	400.143	0
AT1G15002	1	0.77518	11.363	0				AT1G15000	0.56584	229.258	0					0.91	Locus 3: 2 RNA structures in cis-NAT's direction in non-overlapping region; one has strong probability
AT1G06265	4	0.79961	30.8677	0	0.72786	4.01333	0.0023	AT1G06260	0.4229	339.072	0
AT1G01448	4	0.52111	132.221	0				AT1G01450	0.44302	363.569	0
† = these data are from the PhyloP conservation calculation (see Methods for details)
* = overlaps with pseudogene
orange = significant before Holm-Bonferroni correction only
blue = significant after Holm-Bonferroni correction
green = validated by 4 other data sets
